# Supplementary material for: A systematic review protocol examining workplace interventions that aim to improve employee health and wellbeing in male-dominated industries
Source: Syst Rev. 2020 Jan 9;9:10. doi: 10.1186/s13643-019-1260-9 (PMC6953289; doi:10.1186/s13643-019-1260-9)
Supplement: Supplementary file 2 — Additional file 2. Data extraction form. [file 13643_2019_1260_MOESM2_ESM.xlsx]

## Sheet: Sheet1
Paper title:		First author:		Year of publication:		Journal:
STUDY DETAILS
Study design	Location/setting	Source of participants	Recruitment method	Total number assessed for eligibility	Total number eligible	Total number randomised
PARTICIPANT CHARACTERISTICS
Inclusion criteria	Exclusion criteria	Participants age - Mean	Participants age - SD	Participants age - Lower range	Participants age - Upper range	Total number of men (%)
INTERVENTION DETAILS
Type of intervention
Number of intervention groups	Intervention group name	Number randomised	Intervention group name	Number randomised
Number of control groups	Control group name	Number randomised	Control group name	Number randomised
OUTCOME DETAILS
Outcomes (physical examination)	Who examined?	Time points measured	Time points reported	Self-reported outcomes (questionnaire)	Validated?	Time points measured	Time points reported
RESULTS DETAILS
Dichotomous outcomes	Intervention	Comparison
Outcome	Number of events in intervention group	Number of participants in intervention group	Number of events in comparison group	Number of participants in comparison group	Time point outcome measured	Type of effect estimate	Effect estimate	Lower end of CI	Upper end of CI	P-value
Continous outcomes	Intervention	Comparison
Outcome	Intervention group participants	Intervention group mean/median	Intervention group SD/IQR	Comparison group participants	Comparison group mean/median	Comparison group SD/IQR	Time point outcome measured	Type of effect estimate	Effect estimate	Lower end of CI	Upper end of CI	P-value
RISK OF BIAS TOOL
Bias	Risk of bias judgement	Justification comments	Consensus RoB agreement
Random sequence generation
Allocation concealment
Blinding of participants and personnel
Blinding of outcome assessment
Incomplete outcome data
Selective reporting bias
Other bias

## Sheet: Sheet2
Low
High
Unclear
Health behaviour
Health outcomes
